# Supplementary material for: The Anti-Acne Potential and Chemical Composition of Knautia drymeia Heuff. and Knautia macedonica Griseb Extracts
Source: Int J Mol Sci. 2023 May 24;24(11):9188. doi: 10.3390/ijms24119188 (PMC10252809; doi:10.3390/ijms24119188)
Supplement: Supplementary file 1 [file ijms-24-09188-s001.zip]

Archive with 1 entries (1 files):
- ijms-2388752-supplementary.pdf
